# Supplementary material for: Application of EST-SSR markers developed from the transcriptome of Torreya grandis (Taxaceae), a threatened nut-yielding conifer tree
Source: PeerJ. 2018 Sep 19;6:e5606. doi: 10.7717/peerj.5606 (PMC6151121; doi:10.7717/peerj.5606)
Supplement: Supplemental Information 9 [file peerj-06-5606-s009.xlsx]

## Sheet: Sheet1
	GR12		GR16		GR28		GR29		GR34		GR44		GR48		GR67		GR80		GR81		GR98
ZJ	204	216	145	150	290	302	122	140	119	131	0	0	202	204	144	156	206	206	219	234	165	173
ZJ	204	216	145	150	290	302	122	140	119	131	216	218	200	204	144	156	206	206	219	234	165	173
ZJ	204	216	145	150	290	302	122	140	119	131	216	220	200	204	144	156	206	206	219	234	165	173
ZJ	204	216	145	150	290	302	122	140	119	131	216	220	202	204	144	156	206	206	219	234	165	173
ZJ	204	216	150	150	302	302	134	140	131	131	216	216	202	204	144	144	206	206	222	234	173	173
ZJ	204	216	150	150	302	302	134	134	131	131	216	216	202	204	144	144	197	206	219	234	165	165
ZJ	204	216	145	150	290	302	122	140	119	131	216	220	200	204	0	0	206	206	219	234	165	173
ZJ	204	216	145	150	290	302	122	140	119	131	216	220	202	204	144	156	206	206	219	234	165	173
ZJ	204	216	145	150	290	302	122	140	119	131	216	220	200	204	144	156	206	206	219	234	165	173
ZJ	204	216	145	150	290	302	122	140	119	131	216	220	200	204	144	156	206	206	219	234	165	173
ZJ	216	216	150	150	302	302	134	140	131	131	216	216	202	204	144	144	197	206	219	234	169	169
ZJ	204	216	145	150	290	302	122	140	119	131	216	220	200	204	144	156	206	206	219	234	165	173
ZJ	0	0	145	150	290	302	122	140	119	131	216	220	200	204	144	156	206	206	219	234	165	173
ZJ	204	216	145	150	290	302	122	140	119	131	216	220	200	204	144	156	206	206	219	234	165	173
ZJ	204	216	145	150	290	302	122	140	119	131	216	220	200	204	144	156	206	206	219	234	0	0
ZJ	204	216	145	150	290	302	122	140	119	131	216	220	200	204	144	156	206	206	219	234	165	173
ZJ	204	216	145	150	290	302	122	140	119	131	216	220	200	204	144	156	206	206	219	234	165	173
SY	204	208	150	150	302	302	122	134	131	131	216	218	202	204	0	0	206	206	222	234	165	169
SY	208	208	150	150	302	302	134	134	131	131	216	216	202	204	144	144	206	206	222	234	169	169
SY	204	208	150	150	302	302	134	140	131	131	216	220	202	204	144	153	206	206	222	234	165	169
SY	208	216	150	150	302	302	134	134	131	131	216	216	202	204	144	153	206	206	219	234	165	165
SY	204	208	150	150	302	302	122	140	131	131	216	216	202	204	0	0	206	206	219	234	165	173
SY	204	208	150	150	302	302	128	140	131	131	216	218	202	204	144	153	206	206	222	234	165	169
SY	204	208	150	150	302	302	134	140	131	131	216	216	202	204	144	156	206	206	222	234	169	169
SY	208	208	140	150	302	302	128	140	131	131	216	216	202	204	144	156	197	206	222	234	169	173
SY	204	208	150	150	302	302	134	140	131	131	216	216	202	204	0	0	206	206	219	234	173	173
SY	204	208	150	150	302	302	122	140	131	131	216	218	202	204	144	153	206	206	222	234	165	165
SY	208	208	140	150	302	302	134	140	131	131	216	216	202	204	144	144	206	206	222	234	169	173
SY	208	216	150	150	302	314	128	134	131	131	216	216	202	204	144	144	206	206	219	234	165	169
SY	208	208	150	150	302	302	122	134	131	131	216	218	202	204	144	144	206	206	219	234	161	165
SY	208	216	150	150	302	302	134	134	131	131	216	220	202	204	144	144	206	206	222	234	165	169
LC	204	216	140	150	302	302	122	134	131	131	216	220	0	0	144	153	206	206	0	0	173	173
LC	208	216	150	150	302	302	134	140	131	131	216	216	202	204	144	153	206	206	222	234	165	165
LC	204	216	140	150	302	308	134	134	131	131	216	216	202	204	144	144	206	212	219	234	165	169
LC	208	216	150	150	302	302	122	122	131	131	216	216	202	204	0	0	0	0	219	234	169	173
LC	216	216	150	150	302	302	122	122	131	131	216	216	200	204	144	156	206	206	219	234	169	173
LC	208	216	150	150	302	302	134	134	131	131	216	216	202	204	144	156	206	206	219	234	165	169
LC	204	208	140	140	302	302	134	134	131	131	216	216	202	204	144	144	206	206	219	234	161	173
LC	208	216	0	0	302	308	134	134	131	131	216	216	202	204	144	144	206	206	219	234	161	169
LC	204	208	150	150	302	302	140	140	131	131	216	220	202	204	144	144	206	212	222	234	161	165
LC	204	216	150	150	302	302	122	134	131	131	216	216	202	204	144	144	197	206	0	0	165	169
LC	216	216	150	150	302	302	134	134	131	131	216	216	200	204	144	144	206	206	219	234	165	169
LC	204	216	150	150	302	302	122	140	131	131	216	216	202	204	144	144	206	206	219	234	161	165
LC	204	216	140	150	302	308	134	140	131	131	216	216	202	204	144	144	206	206	219	234	161	165
LC	204	208	150	150	302	302	128	134	131	131	216	216	202	206	144	144	0	0	222	234	165	165
LC	208	216	140	150	302	308	122	134	131	131	216	216	202	204	144	144	206	206	219	234	161	169
TG	208	208	150	150	302	302	134	140	131	131	216	216	200	204	144	156	206	206	222	234	169	169
TG	216	216	140	150	302	302	140	140	131	131	216	216	202	204	144	144	206	206	219	234	169	169
TG	208	216	140	140	302	302	140	140	131	131	216	216	200	202	156	156	206	206	219	234	169	169
TG	208	216	140	150	302	302	140	140	131	131	216	218	202	204	144	144	206	206	222	234	165	169
TG	208	216	140	150	302	302	140	140	131	131	0	0	200	202	141	144	206	206	222	234	165	169
TG	208	208	140	150	302	308	134	134	131	131	216	216	204	206	156	156	206	212	222	234	165	169
TG	204	208	150	150	308	308	134	134	131	131	216	216	202	204	144	156	206	206	219	234	169	169
TG	208	216	150	150	302	302	0	0	131	131	216	218	200	204	144	156	206	212	222	234	161	165
HS	204	204	150	150	302	302	0	0	131	131	216	216	202	204	144	156	206	206	219	234	169	169
HS	204	208	150	150	302	302	134	140	131	131	216	216	200	204	153	156	203	206	219	234	165	165
HS	204	216	150	150	302	302	0	0	131	131	216	220	202	204	144	156	206	212	219	234	0	0
HS	208	208	150	150	302	302	134	134	131	131	216	216	200	204	144	153	203	206	222	234	161	173
HS	204	208	150	150	302	302	128	134	131	131	216	216	202	204	144	144	206	206	219	234	165	169
HS	204	208	150	150	302	302	134	134	131	131	216	216	200	204	144	153	203	206	222	234	165	173
HS	204	208	150	150	302	302	134	140	131	131	216	216	202	204	144	153	206	206	219	234	173	173
HS	208	216	140	140	308	308	134	134	131	131	216	216	202	204	144	144	197	206	219	234	165	173
HS	204	208	150	150	302	302	134	140	131	131	216	216	202	204	156	156	206	212	219	234	165	169
HS	204	208	150	150	302	302	134	134	131	131	216	216	202	204	144	156	203	206	222	234	161	173
HS	208	216	140	140	302	308	134	140	131	137	216	216	202	204	144	156	206	206	219	234	165	165
HS	208	208	150	150	302	302	134	140	131	131	216	216	202	204	144	153	206	206	219	234	169	173
HS	208	208	150	150	302	302	128	140	131	131	216	216	200	204	144	156	206	206	219	234	165	173
HS	204	204	150	150	302	302	134	140	131	131	216	216	202	204	0	0	206	206	219	234	161	169
HS	208	208	140	150	302	308	0	0	131	131	216	216	202	204	144	144	206	206	219	234	165	173
XN	204	208	150	150	302	302	128	140	131	131	216	216	200	202	156	156	212	212	219	234	161	173
XN	204	204	140	150	302	308	140	140	131	131	216	220	200	202	156	156	206	212	219	234	169	173
XN	204	208	150	150	302	302	128	140	131	131	216	220	200	202	144	156	212	212	219	234	165	173
XN	204	204	150	150	302	302	140	140	131	131	216	216	200	204	156	156	206	224	219	234	169	169
XN	208	208	150	150	302	302	128	140	131	131	216	216	200	200	153	156	206	224	222	234	173	173
XN	208	208	150	150	302	302	140	140	131	131	216	216	200	204	144	156	206	212	222	234	169	169
XN	204	208	150	150	302	302	140	140	131	131	216	216	200	202	153	156	197	206	222	234	161	173
XN	204	204	150	150	302	302	140	140	131	131	216	220	204	206	144	156	206	206	222	234	161	173
XN	208	208	150	150	302	302	128	140	131	131	216	216	200	202	0	0	212	224	219	234	173	173
XN	204	208	150	150	302	302	128	140	131	131	216	220	200	202	0	0	206	224	222	234	165	173
XN	204	204	140	150	302	308	140	140	131	131	216	216	200	202	144	156	206	212	0	0	165	169
XN	204	204	150	150	302	302	140	140	131	131	216	216	200	204	144	156	206	206	222	234	161	161
XN	204	208	150	150	302	302	140	140	131	131	216	220	200	202	144	156	197	206	222	234	0	0
XN	204	208	140	150	302	308	140	140	131	131	216	216	200	202	144	156	206	224	222	234	161	165
XN	204	208	150	150	302	302	140	140	131	131	216	216	200	204	144	156	206	224	222	234	173	173
